# Supplementary material for: Design and Validation of a Custom NGS Panel Targeting a Set of Lysosomal Storage Diseases Candidate for NBS Applications
Source: Int J Mol Sci. 2021 Sep 17;22(18):10064. doi: 10.3390/ijms221810064 (PMC8470217; doi:10.3390/ijms221810064)
Supplement: Supplementary file 1 [file ijms-22-10064-s001.zip]

Archive with 2 entries (2 files):
- Suppl. file S1.xlsx
- Suppl. file S2.xlsx
