# Supplementary material for: Design and Validation of a Custom NGS Panel Targeting a Set of Lysosomal Storage Diseases Candidate for NBS Applications
Source: Int J Mol Sci. 2021 Sep 17;22(18):10064. doi: 10.3390/ijms221810064 (PMC8470217; doi:10.3390/ijms221810064)
Supplement: Supplementary file 1 [file ijms-22-10064-s001.zip › Suppl. file S1.xlsx]

## Sheet: Foglio1
track name=IAD199968_Designed description=Covered_bases solution_type=236 AmpliSeq_Version=7.43 workflow=dna ionVersion=4.0 db=hg19 reference=hg19 type=bedDetail color=77,175,74 priority=2.0
chr1	155204780	155204979	ES19.GBA_1	.	Pool=1	SUBMITTED_REGION=GBA (ES19.GBA_2),GBA (ES19.GBA_1)
chr1	155204960	155205188	ES19.GBA_2	.	Pool=2	SUBMITTED_REGION=GBA (ES19.GBA_1),GBA (ES19.GBA_2)
chr1	155205378	155205592	ES19.GBA_3	.	Pool=1	SUBMITTED_REGION=GBA (ES19.GBA_4),GBA (ES19.GBA_3)
chr1	155205580	155205765	ES19.GBA_4	.	Pool=2	SUBMITTED_REGION=GBA (ES19.GBA_4),GBA (ES19.GBA_3)
chr1	155205895	155206089	ES19.GBA_5	.	Pool=1	SUBMITTED_REGION=GBA (ES19.GBA_6),GBA (ES19.GBA_5)
chr1	155206074	155206268	ES19.GBA_6	.	Pool=2	SUBMITTED_REGION=GBA (ES19.GBA_5),GBA (ES19.GBA_6)
chr1	155206976	155207195	ES19.GBA_7	.	Pool=1	SUBMITTED_REGION=GBA (ES19.GBA_7),GBA (ES19.GBA_8)
chr1	155207183	155207392	ES19.GBA_8	.	Pool=2	SUBMITTED_REGION=GBA (ES19.GBA_8),GBA (ES19.GBA_7)
chr1	155207894	155208120	ES19.GBA_9	.	Pool=1	SUBMITTED_REGION=GBA (ES19.GBA_9)
chr1	155208297	155208526	ES19.GBA_10	.	Pool=2	SUBMITTED_REGION=GBA (ES19.GBA_10)
chr1	155209390	155209593	ES19.GBA_11	.	Pool=1	SUBMITTED_REGION=GBA (ES19.GBA_12),GBA (ES19.GBA_11)
chr1	155209577	155209759	ES19.GBA_12	.	Pool=2	SUBMITTED_REGION=GBA (ES19.GBA_12),GBA (ES19.GBA_11),GBA (ES19.GBA_13)
chr1	155209745	155209931	ES19.GBA_13	.	Pool=1	SUBMITTED_REGION=GBA (ES19.GBA_12),GBA (ES19.GBA_13)
chr1	155210289	155210501	ES19.GBA_14	.	Pool=1	SUBMITTED_REGION=GBA (ES19.GBA_14),GBA (ES19.GBA_15)
chr1	155210492	155210711	ES19.GBA_15	.	Pool=2	SUBMITTED_REGION=GBA (ES19.GBA_15),GBA (ES19.GBA_14)
chr1	155210798	155211012	ES19.GBA_16	.	Pool=1	SUBMITTED_REGION=5-3_GBA,GBA (ES19.GBA_16)
chr1	155210934	155211154	AMPL7171072196	.	Pool=2	SUBMITTED_REGION=GBA (ES19.GBA_16),5-3_GBA
chr1	155211144	155211373	AMPL7171114497	.	Pool=1	SUBMITTED_REGION=5-3_GBA
chr1	155211371	155211598	AMPL7171114486	.	Pool=2	SUBMITTED_REGION=5-3_GBA
chr1	155211542	155211765	AMPL7171114473	.	Pool=1	SUBMITTED_REGION=5-3_GBA
chr1	155211754	155211979	AMPL7171114481	.	Pool=2	SUBMITTED_REGION=5-3_GBA
chr1	155211927	155212160	AMPL7171114538	.	Pool=1	SUBMITTED_REGION=5-3_GBA
chr1	155212174	155212381	AMPL7171114483	.	Pool=2	SUBMITTED_REGION=5-3_GBA
chr1	155212328	155212472	AMPL7171114537	.	Pool=1	SUBMITTED_REGION=5-3_GBA
chr1	155212486	155212717	AMPL7171114540	.	Pool=2	SUBMITTED_REGION=5-3_GBA
chr1	155212702	155212921	AMPL7171114539	.	Pool=1	SUBMITTED_REGION=5-3_GBA
chr1	155212848	155213074	AMPL7171114474	.	Pool=2	SUBMITTED_REGION=5-3_GBA
chr1	155213060	155213288	AMPL7171114507	.	Pool=1	SUBMITTED_REGION=5-3_GBA
chr1	155213258	155213483	AMPL7171114476	.	Pool=2	SUBMITTED_REGION=5-3_GBA
chr1	155213493	155213706	AMPL7171114506	.	Pool=1	SUBMITTED_REGION=5-3_GBA
chr1	155213675	155213891	AMPL7171114480	.	Pool=2	SUBMITTED_REGION=5-3_GBA
chr1	155213880	155214095	AMPL7171114479	.	Pool=1	SUBMITTED_REGION=5-3_GBA
chr1	155213947	155214142	AMPL7171114492	.	Pool=2	SUBMITTED_REGION=5-3_GBA
chr1	155214242	155214397	AMPL7171114501	.	Pool=1	SUBMITTED_REGION=5-3_GBA
chr1	155214279	155214478	AMPL7171114491	.	Pool=2	SUBMITTED_REGION=5-3_GBA
chr4	980764	980957	ES19.IDUA_1	.	Pool=2	SUBMITTED_REGION=IDUA (ES19.IDUA_1),IDUA (ES19.IDUA_2)
chr4	980879	981017	ES19.IDUA_2	.	Pool=1	SUBMITTED_REGION=IDUA (ES19.IDUA_2),IDUA (ES19.IDUA_1),IDUA (ES19.IDUA_3)
chr4	981012	981238	ES19.IDUA_3	.	Pool=2	SUBMITTED_REGION=IDUA (ES19.IDUA_2),IDUA (ES19.IDUA_3)
chr4	981541	981773	ES19.IDUA_4	.	Pool=1	SUBMITTED_REGION=IDUA (ES19.IDUA_4)
chr4	994238	994457	ES19.IDUA_5	.	Pool=1	SUBMITTED_REGION=IDUA (ES19.IDUA_5),IDUA (ES19.IDUA_6)
chr4	994445	994658	ES19.IDUA_6	.	Pool=2	SUBMITTED_REGION=IDUA (ES19.IDUA_7),IDUA (ES19.IDUA_5),IDUA (ES19.IDUA_6)
chr4	994577	994765	ES19.IDUA_7	.	Pool=1	SUBMITTED_REGION=IDUA (ES19.IDUA_8),IDUA (ES19.IDUA_7),IDUA (ES19.IDUA_6)
chr4	994725	994911	ES19.IDUA_8	.	Pool=2	SUBMITTED_REGION=IDUA (ES19.IDUA_8),IDUA (ES19.IDUA_7)
chr4	995101	995308	ES19.IDUA_9	.	Pool=2	SUBMITTED_REGION=IDUA (ES19.IDUA_9),IDUA (ES19.IDUA_10)
chr4	995293	995476	ES19.IDUA_10	.	Pool=1	SUBMITTED_REGION=IDUA (ES19.IDUA_10),IDUA (ES19.IDUA_9),IDUA (ES19.IDUA_11)
chr4	995454	995643	ES19.IDUA_11	.	Pool=2	SUBMITTED_REGION=IDUA (ES19.IDUA_10),IDUA (ES19.IDUA_12),IDUA (ES19.IDUA_11)
chr4	995627	995839	ES19.IDUA_12	.	Pool=1	SUBMITTED_REGION=IDUA (ES19.IDUA_11),IDUA (ES19.IDUA_12)
chr4	995839	996044	ES19.IDUA_13	.	Pool=2	SUBMITTED_REGION=IDUA (ES19.IDUA_12),IDUA (ES19.IDUA_13),IDUA (ES19.IDUA_14)
chr4	995951	996185	ES19.IDUA_14	.	Pool=1	SUBMITTED_REGION=IDUA (ES19.IDUA_14),IDUA (ES19.IDUA_13),IDUA (ES19.IDUA_15)
chr4	996152	996348	ES19.IDUA_15	.	Pool=2	SUBMITTED_REGION=IDUA (ES19.IDUA_14),IDUA (ES19.IDUA_15)
chr4	996369	996565	ES19.IDUA_16	.	Pool=1	SUBMITTED_REGION=IDUA (ES19.IDUA_17),IDUA (ES19.IDUA_16)
chr4	996536	996732	ES19.IDUA_17	.	Pool=2	SUBMITTED_REGION=IDUA (ES19.IDUA_17),IDUA (ES19.IDUA_18),IDUA (ES19.IDUA_16)
chr4	996654	996848	ES19.IDUA_18	.	Pool=1	SUBMITTED_REGION=IDUA (ES19.IDUA_17),IDUA (ES19.IDUA_18),IDUA (ES19.IDUA_19)
chr4	996762	996918	ES19.IDUA_19	.	Pool=2	SUBMITTED_REGION=IDUA (ES19.IDUA_18),IDUA (ES19.IDUA_20),IDUA (ES19.IDUA_19)
chr4	996917	997097	ES19.IDUA_20	.	Pool=1	SUBMITTED_REGION=IDUA (ES19.IDUA_19),IDUA (ES19.IDUA_20)
chr4	997113	997312	ES19.IDUA_21	.	Pool=2	SUBMITTED_REGION=IDUA (ES19.IDUA_22),IDUA (ES19.IDUA_21)
chr4	997219	997409	ES19.IDUA_22	.	Pool=1	SUBMITTED_REGION=IDUA (ES19.IDUA_23),IDUA (ES19.IDUA_22),IDUA (ES19.IDUA_21)
chr4	997397	997598	ES19.IDUA_23	.	Pool=2	SUBMITTED_REGION=IDUA (ES19.IDUA_23),IDUA (ES19.IDUA_22)
chr4	997784	998013	ES19.IDUA_24	.	Pool=1	SUBMITTED_REGION=IDUA (ES19.IDUA_25),IDUA (ES19.IDUA_24)
chr4	997902	998136	ES19.IDUA_25	.	Pool=2	SUBMITTED_REGION=IDUA (ES19.IDUA_25),IDUA (ES19.IDUA_26),IDUA (ES19.IDUA_24)
chr4	998128	998326	ES19.IDUA_26	.	Pool=1	SUBMITTED_REGION=IDUA (ES19.IDUA_26),IDUA (ES19.IDUA_25)
chr11	6411660	6411837	AMPL7171108518	.	Pool=2	SUBMITTED_REGION=5-3_SMPD1,SMPD1 (ES25.SMPD1_1)
chr11	6411820	6412030	ES25.SMPD1_1	.	Pool=1	SUBMITTED_REGION=SMPD1 (ES25.SMPD1_1),5-3_SMPD1,SMPD1 (ES25.SMPD1_2)
chr11	6411996	6412226	ES25.SMPD1_2	.	Pool=2	SUBMITTED_REGION=SMPD1 (ES25.SMPD1_2),SMPD1 (ES25.SMPD1_1)
chr11	6412469	6412693	ES25.SMPD1_3	.	Pool=1	SUBMITTED_REGION=SMPD1 (ES25.SMPD1_3),SMPD1 (ES25.SMPD1_4)
chr11	6412678	6412821	ES25.SMPD1_4	.	Pool=2	SUBMITTED_REGION=SMPD1 (ES25.SMPD1_3),SMPD1 (ES25.SMPD1_5),SMPD1 (ES25.SMPD1_4)
chr11	6412816	6413023	ES25.SMPD1_5	.	Pool=1	SUBMITTED_REGION=SMPD1 (ES25.SMPD1_5),SMPD1 (ES25.SMPD1_4),SMPD1 (ES25.SMPD1_6)
chr11	6412922	6413142	ES25.SMPD1_6	.	Pool=2	SUBMITTED_REGION=SMPD1 (ES25.SMPD1_7),SMPD1 (ES25.SMPD1_6),SMPD1 (ES25.SMPD1_5)
chr11	6413131	6413250	ES25.SMPD1_7	.	Pool=1	SUBMITTED_REGION=SMPD1 (ES25.SMPD1_6),SMPD1 (ES25.SMPD1_7),SMPD1 (ES25.SMPD1_8)
chr11	6413218	6413419	ES25.SMPD1_8	.	Pool=2	SUBMITTED_REGION=SMPD1 (ES25.SMPD1_7),SMPD1 (ES25.SMPD1_8)
chr11	6414298	6414520	ES25.SMPD1_9	.	Pool=1	SUBMITTED_REGION=SMPD1 (ES25.SMPD1_9),SMPD1 (ES25.SMPD1_10)
chr11	6414509	6414689	ES25.SMPD1_10	.	Pool=2	SUBMITTED_REGION=SMPD1 (ES25.SMPD1_10),SMPD1 (ES25.SMPD1_9)
chr11	6414833	6415027	ES25.SMPD1_11	.	Pool=1	SUBMITTED_REGION=SMPD1 (ES25.SMPD1_11)
chr11	6415084	6415297	ES25.SMPD1_12	.	Pool=1	SUBMITTED_REGION=SMPD1 (ES25.SMPD1_12),SMPD1 (ES25.SMPD1_13)
chr11	6415265	6415483	ES25.SMPD1_13	.	Pool=2	SUBMITTED_REGION=SMPD1 (ES25.SMPD1_14),SMPD1 (ES25.SMPD1_13),SMPD1 (ES25.SMPD1_12)
chr11	6415462	6415653	ES25.SMPD1_14	.	Pool=1	SUBMITTED_REGION=SMPD1 (ES25.SMPD1_14),SMPD1 (ES25.SMPD1_13),SMPD1 (ES25.SMPD1_15)
chr11	6415627	6415849	ES25.SMPD1_15	.	Pool=2	SUBMITTED_REGION=SMPD1 (ES25.SMPD1_14),SMPD1 (ES25.SMPD1_15)
chr14	88401025	88401247	ES25.GALC_1	.	Pool=2	SUBMITTED_REGION=GALC (ES25.GALC_1)
chr14	88406184	88406404	ES25.GALC_2	.	Pool=1	SUBMITTED_REGION=GALC (ES25.GALC_2)
chr14	88407712	88407927	ES25.GALC_3	.	Pool=2	SUBMITTED_REGION=GALC (ES25.GALC_3)
chr14	88411876	88412097	ES25.GALC_4	.	Pool=1	SUBMITTED_REGION=GALC (ES25.GALC_4)
chr14	88414028	88414250	ES25.GALC_5	.	Pool=2	SUBMITTED_REGION=GALC (ES25.GALC_5)
chr14	88416141	88416328	ES25.GALC_6	.	Pool=1	SUBMITTED_REGION=GALC (ES25.GALC_6)
chr14	88416945	88417123	ES25.GALC_7	.	Pool=2	SUBMITTED_REGION=GALC (ES25.GALC_7)
chr14	88429720	88429937	ES25.GALC_8	.	Pool=1	SUBMITTED_REGION=GALC (ES25.GALC_8)
chr14	88431822	88431996	ES25.GALC_9	.	Pool=2	SUBMITTED_REGION=GALC (ES25.GALC_9)
chr14	88434597	88434816	ES25.GALC_10	.	Pool=1	SUBMITTED_REGION=GALC (ES25.GALC_10),GALC (ES25.GALC_11)
chr14	88434805	88434913	ES25.GALC_11	.	Pool=2	SUBMITTED_REGION=GALC (ES25.GALC_10),GALC (ES25.GALC_11)
chr14	88442693	88442910	ES25.GALC_12	.	Pool=1	SUBMITTED_REGION=GALC (ES25.GALC_12)
chr14	88448437	88448654	ES25.GALC_13	.	Pool=2	SUBMITTED_REGION=GALC (ES25.GALC_13)
chr14	88450591	88450812	ES25.GALC_14	.	Pool=1	SUBMITTED_REGION=GALC (ES25.GALC_15),GALC (ES25.GALC_14)
chr14	88450801	88450904	ES25.GALC_15	.	Pool=2	SUBMITTED_REGION=GALC (ES25.GALC_15),GALC (ES25.GALC_14)
chr14	88452768	88452989	ES25.GALC_16	.	Pool=1	SUBMITTED_REGION=GALC (ES25.GALC_16)
chr14	88454405	88454620	ES25.GALC_17	.	Pool=2	SUBMITTED_REGION=GALC (ES25.GALC_17)
chr14	88454642	88454851	ES25.GALC_18	.	Pool=1	SUBMITTED_REGION=GALC (ES25.GALC_19),GALC (ES25.GALC_18)
chr14	88454840	88454938	ES25.GALC_19	.	Pool=2	SUBMITTED_REGION=GALC (ES25.GALC_19),GALC (ES25.GALC_18)
chr14	88459131	88459364	ES25.GALC_20	.	Pool=1	SUBMITTED_REGION=GALC (ES25.GALC_20),GALC (ES25.GALC_21)
chr14	88459349	88459558	ES25.GALC_21	.	Pool=2	SUBMITTED_REGION=GALC (ES25.GALC_20),GALC (ES25.GALC_21)
chr14	88459683	88459885	ES25.GALC_22	.	Pool=1	SUBMITTED_REGION=5-3_GALC,GALC (ES25.GALC_22)
chr14	88459859	88460052	AMPL7170685070	.	Pool=2	SUBMITTED_REGION=5-3_GALC,GALC (ES25.GALC_22)
chr17	78075314	78075507	AMPL7170883990	.	Pool=1	SUBMITTED_REGION=5-3_GAA
chr17	78075364	78075600	AMPL7170884416	.	Pool=2	SUBMITTED_REGION=5-3_GAA
chr17	78075584	78075808	AMPL7170883582	.	Pool=1	SUBMITTED_REGION=5-3_GAA
chr17	78075745	78075919	AMPL7171113855	.	Pool=2	SUBMITTED_REGION=5-3_GAA
chr17	78075906	78076142	AMPL7171113875	.	Pool=1	SUBMITTED_REGION=5-3_GAA
chr17	78076126	78076360	AMPL7171113861	.	Pool=2	SUBMITTED_REGION=5-3_GAA
chr17	78076342	78076566	AMPL7171113876	.	Pool=1	SUBMITTED_REGION=5-3_GAA
chr17	78076540	78076765	AMPL7171113851	.	Pool=2	SUBMITTED_REGION=5-3_GAA
chr17	78076752	78076975	AMPL7171113870	.	Pool=1	SUBMITTED_REGION=5-3_GAA
chr17	78076953	78077191	AMPL7171113871	.	Pool=2	SUBMITTED_REGION=5-3_GAA
chr17	78077164	78077390	AMPL7171113869	.	Pool=1	SUBMITTED_REGION=5-3_GAA
chr17	78077370	78077562	AMPL7171113862	.	Pool=2	SUBMITTED_REGION=5-3_GAA
chr17	78077519	78077748	AMPL7171113860	.	Pool=1	SUBMITTED_REGION=5-3_GAA
chr17	78077696	78077895	AMPL7171113863	.	Pool=2	SUBMITTED_REGION=5-3_GAA
chr17	78077807	78078041	AMPL7171113868	.	Pool=1	SUBMITTED_REGION=5-3_GAA
chr17	78078033	78078259	AMPL7171113858	.	Pool=2	SUBMITTED_REGION=5-3_GAA
chr17	78078146	78078373	AMPL7170601060	.	Pool=1	SUBMITTED_REGION=GAA (ES19.GAA_1),5-3_GAA
chr17	78078308	78078525	ES19.GAA_1	.	Pool=2	SUBMITTED_REGION=GAA (ES19.GAA_1),GAA (ES19.GAA_2),5-3_GAA
chr17	78078499	78078709	ES19.GAA_2	.	Pool=1	SUBMITTED_REGION=GAA (ES19.GAA_3),GAA (ES19.GAA_1),GAA (ES19.GAA_2)
chr17	78078684	78078889	ES19.GAA_3	.	Pool=2	SUBMITTED_REGION=GAA (ES19.GAA_3),GAA (ES19.GAA_4),GAA (ES19.GAA_2)
chr17	78078877	78079105	ES19.GAA_4	.	Pool=1	SUBMITTED_REGION=GAA (ES19.GAA_4),GAA (ES19.GAA_3)
chr17	78079507	78079738	ES19.GAA_5	.	Pool=2	SUBMITTED_REGION=GAA (ES19.GAA_5)
chr17	78081168	78081394	ES19.GAA_6	.	Pool=1	SUBMITTED_REGION=GAA (ES19.GAA_6)
chr17	78081394	78081618	ES19.GAA_7	.	Pool=2	SUBMITTED_REGION=GAA (ES19.GAA_6),GAA (ES19.GAA_7),GAA (ES19.GAA_8)
chr17	78081616	78081797	ES19.GAA_8	.	Pool=1	SUBMITTED_REGION=GAA (ES19.GAA_8),GAA (ES19.GAA_7)
chr17	78081913	78082147	ES19.GAA_9	.	Pool=1	SUBMITTED_REGION=GAA (ES19.GAA_10),GAA (ES19.GAA_9)
chr17	78082135	78082340	ES19.GAA_10	.	Pool=2	SUBMITTED_REGION=GAA (ES19.GAA_11),GAA (ES19.GAA_9),GAA (ES19.GAA_10)
chr17	78082313	78082534	ES19.GAA_11	.	Pool=1	SUBMITTED_REGION=GAA (ES19.GAA_10),GAA (ES19.GAA_11),GAA (ES19.GAA_12)
chr17	78082525	78082717	ES19.GAA_12	.	Pool=2	SUBMITTED_REGION=GAA (ES19.GAA_12),GAA (ES19.GAA_11)
chr17	78083652	78083880	ES19.GAA_13	.	Pool=2	SUBMITTED_REGION=GAA (ES19.GAA_13)
chr17	78084405	78084628	ES19.GAA_14	.	Pool=1	SUBMITTED_REGION=GAA (ES19.GAA_15),GAA (ES19.GAA_14)
chr17	78084614	78084838	ES19.GAA_15	.	Pool=2	SUBMITTED_REGION=GAA (ES19.GAA_15),GAA (ES19.GAA_14)
chr17	78085762	78085972	ES19.GAA_16	.	Pool=1	SUBMITTED_REGION=GAA (ES19.GAA_16)
chr17	78086288	78086507	ES19.GAA_17	.	Pool=2	SUBMITTED_REGION=GAA (ES19.GAA_18),GAA (ES19.GAA_17)
chr17	78086418	78086644	ES19.GAA_18	.	Pool=1	SUBMITTED_REGION=GAA (ES19.GAA_18),GAA (ES19.GAA_17)
chr17	78086664	78086857	ES19.GAA_19	.	Pool=2	SUBMITTED_REGION=GAA (ES19.GAA_19)
chr17	78086999	78087217	ES19.GAA_20	.	Pool=1	SUBMITTED_REGION=GAA (ES19.GAA_20)
chr17	78090749	78090972	ES19.GAA_21	.	Pool=2	SUBMITTED_REGION=GAA (ES19.GAA_21)
chr17	78091337	78091566	ES19.GAA_22	.	Pool=1	SUBMITTED_REGION=GAA (ES19.GAA_22)
chr17	78091923	78092125	ES19.GAA_23	.	Pool=1	SUBMITTED_REGION=GAA (ES19.GAA_24),GAA (ES19.GAA_23)
chr17	78092111	78092313	ES19.GAA_24	.	Pool=2	SUBMITTED_REGION=GAA (ES19.GAA_23),GAA (ES19.GAA_25),GAA (ES19.GAA_24)
chr17	78092302	78092508	ES19.GAA_25	.	Pool=1	SUBMITTED_REGION=GAA (ES19.GAA_24),GAA (ES19.GAA_25),GAA (ES19.GAA_26)
chr17	78092490	78092681	ES19.GAA_26	.	Pool=2	SUBMITTED_REGION=GAA (ES19.GAA_25),GAA (ES19.GAA_26)
chr17	78093053	78093247	ES19.GAA_27	.	Pool=2	SUBMITTED_REGION=GAA (ES19.GAA_27)
chrX	100652764	100652983	ES19.GLA_1	.	Pool=1	SUBMITTED_REGION=GLA (ES19.GLA_1),GLA (ES19.GLA_2)
chrX	100652971	100653148	ES19.GLA_2	.	Pool=2	SUBMITTED_REGION=GLA (ES19.GLA_1),GLA (ES19.GLA_2)
chrX	100653187	100653394	ES19.GLA_3	.	Pool=1	SUBMITTED_REGION=GLA (ES19.GLA_3),GLA (ES19.GLA_4)
chrX	100653382	100653564	ES19.GLA_4	.	Pool=2	SUBMITTED_REGION=GLA (ES19.GLA_3),GLA (ES19.GLA_4)
chrX	100653751	100653955	ES19.GLA_5	.	Pool=1	SUBMITTED_REGION=GLA (ES19.GLA_5)
chrX	100654643	100654832	ES19.GLA_6	.	Pool=2	SUBMITTED_REGION=GLA (ES19.GLA_6)
chrX	100655552	100655781	ES19.GLA_7	.	Pool=1	SUBMITTED_REGION=GLA (ES19.GLA_7)
chrX	100656592	100656816	ES19.GLA_8	.	Pool=2	SUBMITTED_REGION=GLA (ES19.GLA_8)
chrX	100658743	100658927	ES19.GLA_9	.	Pool=1	SUBMITTED_REGION=GLA (ES19.GLA_10),GLA (ES19.GLA_9)
chrX	100658915	100659083	ES19.GLA_10	.	Pool=2	SUBMITTED_REGION=GLA (ES19.GLA_10),GLA (ES19.GLA_9)
chrX	100662547	100662768	ES19.GLA_11	.	Pool=1	SUBMITTED_REGION=GLA (ES19.GLA_11),GLA (ES19.GLA_12)
chrX	100662755	100662942	ES19.GLA_12	.	Pool=2	SUBMITTED_REGION=5-3_GLA,GLA (ES19.GLA_11),GLA (ES19.GLA_12)
chrX	100662928	100663148	AMPL7170866815	.	Pool=1	SUBMITTED_REGION=GLA (ES19.GLA_12),5-3_GLA
