# Supplementary material for: Design and Validation of a Custom NGS Panel Targeting a Set of Lysosomal Storage Diseases Candidate for NBS Applications
Source: Int J Mol Sci. 2021 Sep 17;22(18):10064. doi: 10.3390/ijms221810064 (PMC8470217; doi:10.3390/ijms221810064)
Supplement: Supplementary file 1 [file ijms-22-10064-s001.zip › Suppl. file S2.xlsx]

## Sheet: Foglio1
	contig_id	region_id	total_reads	total_reads	total_reads	total_reads	total_reads	total_reads	total_reads	total_reads	total_reads	total_reads	total_reads	total_reads	total_reads	total_reads	total_reads		MEAN TOTAL READS PER AMPLICON	LOG10
			IonCode_0101	IonCode_0102	IonCode_0103	IonCode_0104	IonCode_0105	IonCode_0106	IonCode_0109	IonCode_0110	IonCode_0111	IonCode_0112	IonCode_0113	IonCode_0115	IonCode_0116	IonCode_0118	IonCode_0119
GAA	chr17	ES19.GAA_10	0	0	0	0	0	0	0	0	0	0	0	0	0	0	0		0	0
GAA	chr17	ES19.GAA_12	0	0	0	0	0	0	0	0	0	0	0	0	0	1	1		0.133333	-0.875061
GAA	chr17	ES19.GAA_1	0	0	0	0	0	0	0	0	0	0	0	0	0	0	0		0	0
GAA	chr17	ES19.GAA_17	5	2	0	6	4	4	3	3	3	3	6	2	3	16	22		5.46667	0.737723
GAA	chr17	AMPL7170883990	26	33	20	32	40	21	40	29	23	20	29	25	25	103	123		39.2667	1.59402
GAA	chr17	AMPL7170884416	54	89	29	95	74	65	54	56	48	62	59	38	51	236	189		79.9333	1.90273
GAA	chr17	ES19.GAA_20	162	162	43	172	158	143	175	180	177	183	180	164	184	1380	1422		325.667	2.51277
GAA	chr17	ES19.GAA_7	177	175	50	198	200	171	186	209	201	218	194	183	209	1497	1734		373.467	2.57225
GAA	chr17	AMPL7170883582	224	218	63	213	234	193	240	264	239	247	241	208	240	1908	2096		455.2	2.6582
GAA	chr17	ES19.GAA_2	226	226	63	219	240	202	250	267	241	248	249	214	242	1950	2100		462.467	2.66508
GAA	chr17	ES19.GAA_6	230	240	64	231	243	209	263	271	243	256	251	219	245	2013	2159		475.8	2.67742
GAA	chr17	ES19.GAA_11	230	245	65	232	250	210	268	273	245	256	259	221	247	2022	2223		483.067	2.68401
GAA	chr17	ES19.GAA_16	246	276	70	260	270	238	293	285	275	279	285	236	262	2134	2487		526.4	2.72132
GAA	chr17	ES19.GAA_4	264	297	73	270	277	245	300	290	289	287	293	245	272	2287	2675		557.6	2.74632
GAA	chr17	AMPL7171113876	266	302	74	274	279	245	300	294	295	287	300	247	276	2291	2685		561	2.74896
GAA	chr17	AMPL7170601060	266	302	74	275	281	249	302	300	295	287	301	248	279	2305	2710		564.933	2.752
GAA	chr17	ES19.GAA_23	268	310	77	300	285	252	307	301	298	291	305	252	288	2378	2729		576.067	2.76047
GAA	chr17	ES19.GAA_8	278	319	91	328	304	265	320	310	318	313	315	267	309	2521	2903		610.733	2.78585
GAA	chr17	ES19.GAA_22	280	326	96	335	308	278	325	311	321	315	319	270	311	2604	2953		623.467	2.79481
GAA	chr17	ES19.GAA_5	295	341	369	348	331	288	352	323	344	323	343	294	321	2740	3067		671.933	2.82733
GAA	chr17	ES19.GAA_19	300	343	404	351	336	289	358	327	347	324	347	296	330	2748	3124		681.6	2.83353
GAA	chr17	ES19.GAA_9	314	352	496	356	343	295	368	335	355	329	352	305	344	2887	3341		718.133	2.85621
GAA	chr17	AMPL7171113875	336	368	549	372	355	304	379	342	366	339	363	311	353	3062	3493		752.8	2.87668
GAA	chr17	ES19.GAA_24	337	370	560	374	360	305	382	345	367	342	364	313	355	3118	3536		761.867	2.88188
GAA	chr17	ES19.GAA_13	341	375	598	376	368	317	387	350	374	348	372	319	358	3153	3658		779.6	2.89187
GAA	chr17	ES19.GAA_15	352	383	610	378	390	320	391	359	385	349	375	322	362	3273	3701		796.667	2.90128
GAA	chr17	ES19.GAA_14	358	385	617	382	390	321	392	361	388	350	386	323	365	3274	3735		801.8	2.90407
GAA	chr17	AMPL7171113870	367	389	638	403	402	324	396	366	393	357	390	328	368	3300	3896		821.133	2.91441
GAA	chr17	AMPL7171113869	367	395	644	404	403	324	397	366	393	358	391	328	369	3304	3981		828.267	2.91817
GAA	chr17	ES19.GAA_18	374	405	672	424	422	331	410	374	399	369	398	337	375	3388	4089		851.133	2.93
GAA	chr17	ES19.GAA_3	383	405	678	426	423	333	415	376	399	372	398	337	376	3434	4148		860.2	2.9346
GAA	chr17	AMPL7171113868	388	409	679	428	424	333	417	380	404	373	401	337	377	3450	4178		865.2	2.93712
GAA	chr17	ES19.GAA_26	389	412	684	433	426	336	422	386	407	373	404	339	379	3470	4180		869.333	2.93919
GAA	chr17	AMPL7171113858	394	421	692	436	428	339	424	390	419	377	410	341	381	3512	4215		878.6	2.94379
GAA	chr17	AMPL7171113860	418	430	711	445	435	356	436	402	425	381	423	358	402	3623	4407		910.133	2.95911
GAA	chr17	AMPL7171113862	419	432	734	452	438	358	437	402	427	388	424	360	406	3634	4436		916.467	2.96212
GAA	chr17	ES19.GAA_25	424	433	740	460	439	363	438	402	428	389	432	360	407	3636	4455		920.4	2.96398
GAA	chr17	ES19.GAA_21	425	438	747	462	439	373	440	405	429	389	445	362	408	3639	4467		924.533	2.96592
GAA	chr17	AMPL7171113863	426	445	752	468	445	385	445	413	432	391	448	365	417	3672	4471		931.667	2.96926
GAA	chr17	AMPL7171113861	435	459	773	483	466	387	457	424	451	401	462	387	428	3778	4771		970.8	2.98713
GAA	chr17	ES19.GAA_27	520	531	949	540	522	475	514	474	502	469	535	445	475	4471	5516		1129.2	3.05277
GAA	chr17	AMPL7171113855	561	559	1006	594	592	493	534	497	528	477	607	469	499	4675	6056		1209.8	3.08271
GAA	chr17	AMPL7171113871	592	616	1025	606	594	520	552	523	532	497	616	488	504	4952	6072		1245.93	3.09549
GAA	chr17	AMPL7171113851	625	665	1261	676	595	562	621	534	614	534	647	570	514	4985	6237		1309.33	3.11705
GALC	chr14	ES25.GALC_15	0	0	0	0	0	0	0	0	0	0	0	0	0	0	0		0	0
GALC	chr14	ES25.GALC_8	186	175	51	199	207	172	187	215	201	221	201	186	209	1554	1789		383.533	2.5838
GALC	chr14	ES25.GALC_2	192	182	53	200	219	176	194	232	211	224	205	190	211	1585	1825		393.267	2.59469
GALC	chr14	ES25.GALC_1	207	186	56	205	222	181	203	239	212	229	209	191	215	1623	1838		401.067	2.60322
GALC	chr14	ES25.GALC_20	210	204	58	210	225	185	211	250	219	237	227	199	229	1706	1875		416.333	2.61944
GALC	chr14	ES25.GALC_13	218	212	62	212	227	192	219	257	226	244	235	203	232	1863	2071		444.867	2.64823
GALC	chr14	ES25.GALC_3	226	220	63	215	239	194	249	265	240	247	245	214	242	1941	2098		459.867	2.66263
GALC	chr14	ES25.GALC_6	241	254	66	249	265	220	284	278	254	270	270	229	253	2069	2376		505.2	2.70346
GALC	chr14	ES25.GALC_22	244	265	70	258	268	229	290	281	273	276	276	232	256	2088	2454		517.333	2.71377
GALC	chr14	ES25.GALC_17	246	276	70	259	269	232	291	285	274	277	277	234	261	2111	2474		522.4	2.718
GALC	chr14	ES25.GALC_19	275	311	84	315	289	258	316	306	308	301	310	264	297	2422	2803		590.6	2.77129
GALC	chr14	ES25.GALC_7	286	335	104	340	320	282	334	315	328	317	333	277	316	2657	3019		637.533	2.8045
GALC	chr14	ES25.GALC_12	316	353	509	360	345	296	368	336	357	332	353	307	345	2937	3376		726	2.86094
GALC	chr14	ES25.GALC_21	326	363	539	368	354	298	376	339	363	336	360	309	351	3022	3473		745.133	2.87223
GALC	chr14	ES25.GALC_10	336	365	549	371	354	303	379	340	365	339	360	310	351	3026	3486		748.933	2.87444
GALC	chr14	ES25.GALC_4	339	374	579	375	364	313	387	349	370	343	365	316	356	3137	3623		772.667	2.88799
GALC	chr14	ES25.GALC_18	347	379	604	377	389	317	389	356	375	348	373	320	359	3159	3675		784.467	2.89457
GALC	chr14	ES25.GALC_16	348	380	607	378	390	319	389	357	381	349	375	321	361	3246	3688		792.6	2.89905
GALC	chr14	ES25.GALC_11	363	386	638	392	401	323	394	365	392	355	389	326	365	3298	3865		816.8	2.91212
GALC	chr14	ES25.GALC_14	372	403	671	422	421	330	408	370	398	368	396	331	375	3351	4031		843.133	2.9259
GALC	chr14	ES25.GALC_5	432	454	764	474	453	387	448	418	447	396	456	377	419	3716	4703		956.267	2.98058
GALC	chr14	ES25.GALC_9	438	462	778	483	469	406	459	424	454	407	472	388	429	3817	4901		985.8	2.99379
GALC	chr14	AMPL7170685070	507	518	938	530	514	441	506	462	484	452	519	429	466	4182	5344		1086.13	3.03588
GBA	chr1	AMPL7171114481	0	0	0	0	0	0	0	0	0	0	0	0	0	0	0		0	0
GBA	chr1	AMPL7171114501	47	44	27	47	55	29	44	37	45	55	51	31	50	190	185		62.4667	1.79565
GBA	chr1	AMPL7171114497	162	161	42	161	155	137	163	178	175	182	163	154	180	1326	1274		307.533	2.48789
GBA	chr1	ES19.GBA_15	189	179	52	200	208	173	194	229	210	222	203	186	210	1566	1822		389.533	2.59054
GBA	chr1	AMPL7171114479	218	211	60	211	226	187	217	253	223	240	231	203	230	1833	1936		431.933	2.63542
GBA	chr1	AMPL7171114483	233	247	65	233	256	212	274	274	247	258	260	223	248	2029	2267		488.4	2.68878
GBA	chr1	AMPL7171114538	243	255	69	256	265	225	286	278	257	271	270	231	253	2069	2429		510.467	2.70797
GBA	chr1	AMPL7171114539	243	259	70	258	265	226	289	280	261	276	276	232	253	2085	2434		513.8	2.71079
GBA	chr1	AMPL7171114537	273	310	83	303	287	256	309	305	305	294	307	258	292	2396	2747		581.667	2.76467
GBA	chr1	ES19.GBA_3	276	313	85	317	292	262	317	307	313	304	310	265	300	2453	2825		595.933	2.7752
GBA	chr1	AMPL7171114540	277	315	86	320	295	262	319	308	314	307	313	265	302	2488	2835		600.4	2.77844
GBA	chr1	AMPL7171114506	278	315	86	321	296	263	319	309	315	312	314	267	309	2499	2864		604.467	2.78137
GBA	chr1	AMPL7171114491	285	332	103	339	314	282	334	315	327	317	325	277	314	2637	3008		633.933	2.80204
GBA	chr1	ES19.GBA_1	287	336	104	341	320	282	335	317	329	320	336	279	318	2673	3021		639.867	2.80609
GBA	chr1	ES19.GBA_14	299	342	403	350	335	288	357	325	345	324	345	295	328	2746	3105		679.133	2.83196
GBA	chr1	ES19.GBA_4	309	346	411	353	338	289	358	330	347	325	350	297	331	2754	3136		684.933	2.83565
GBA	chr1	AMPL7171114507	311	348	448	353	342	291	363	331	352	326	351	300	339	2783	3217		697	2.84323
GBA	chr1	AMPL7171072196	313	351	477	355	343	292	363	335	353	328	352	301	340	2825	3308		709.067	2.85069
GBA	chr1	ES19.GBA_13	318	356	510	361	348	296	371	338	358	334	357	308	346	2974	3414		732.6	2.86487
GBA	chr1	AMPL7171114473	340	375	582	375	368	315	387	350	371	345	371	319	357	3149	3631		775.667	2.88968
GBA	chr1	ES19.GBA_5	369	396	652	404	409	326	402	368	394	359	392	330	369	3306	3995		831.4	2.91981
GBA	chr1	ES19.GBA_9	371	400	656	416	415	327	404	369	395	360	393	330	370	3330	4012		836.533	2.92248
GBA	chr1	ES19.GBA_7	372	403	671	419	418	328	404	370	396	360	394	330	373	3337	4016		839.4	2.92397
GBA	chr1	ES19.GBA_11	404	424	698	438	431	344	424	391	421	378	417	347	384	3540	4221		884.133	2.94652
GBA	chr1	ES19.GBA_16	413	428	700	439	435	346	425	398	422	378	418	348	389	3555	4231		888.333	2.94858
GBA	chr1	ES19.GBA_6	433	458	771	475	459	387	455	420	450	399	460	385	420	3725	4714		960.733	2.9826
GBA	chr1	AMPL7171114474	441	465	835	495	473	406	461	425	457	408	473	388	433	3824	4911		993	2.99695
GBA	chr1	ES19.GBA_2	451	478	850	498	480	417	467	432	457	409	474	388	434	3827	4925		999.133	2.99962
GBA	chr1	AMPL7171114486	454	483	859	498	482	422	470	434	459	417	478	396	447	3908	4992		1013.27	3.00572
GBA	chr1	AMPL7171114476	454	487	878	508	489	423	476	434	461	419	490	400	450	3979	4996		1022.93	3.00985
GBA	chr1	AMPL7171114492	458	491	888	509	491	423	489	445	462	423	493	400	451	3997	5071		1032.73	3.01399
GBA	chr1	ES19.GBA_8	496	501	931	522	507	435	500	459	475	436	516	422	464	4085	5242		1066.07	3.02778
GBA	chr1	ES19.GBA_12	496	503	937	529	513	435	504	462	475	443	519	426	465	4085	5272		1070.93	3.02976
GBA	chr1	AMPL7171114480	511	526	947	538	516	441	506	463	494	459	529	435	470	4301	5463		1106.6	3.04399
GBA	chr1	ES19.GBA_10	557	536	997	551	563	489	529	487	506	477	552	462	483	4630	5928		1183.13	3.07303
GLA	chrX	ES19.GLA_8	0	0	0	0	0	0	1	1	0	0	1	0	0	13	12		1.86667	0.271067
GLA	chrX	ES19.GLA_3	102	102	31	113	118	83	129	119	155	114	97	81	106	360	421		142.067	2.15249
GLA	chrX	AMPL7170866815	135	118	37	126	138	107	149	147	162	147	143	103	137	758	612		201.267	2.30377
GLA	chrX	ES19.GLA_1	158	152	41	148	153	127	161	169	172	169	160	130	177	1113	1203		282.2	2.45056
GLA	chrX	ES19.GLA_2	167	167	45	174	191	147	176	188	184	191	185	173	195	1408	1569		344	2.53656
GLA	chrX	ES19.GLA_5	168	167	45	175	192	153	177	191	187	197	185	174	196	1412	1588		347.133	2.5405
GLA	chrX	ES19.GLA_7	169	172	47	185	192	158	178	192	196	204	188	179	198	1418	1598		351.6	2.54605
GLA	chrX	ES19.GLA_12	176	175	50	197	197	168	184	204	200	211	192	183	209	1461	1729		369.067	2.5671
GLA	chrX	ES19.GLA_11	203	184	54	201	219	176	197	237	211	228	205	191	211	1601	1828		396.4	2.59813
GLA	chrX	ES19.GLA_6	208	199	58	209	223	184	210	244	217	233	225	197	227	1653	1860		409.8	2.61257
GLA	chrX	ES19.GLA_9	236	247	66	245	256	216	275	274	250	260	262	224	249	2033	2283		491.733	2.69173
GLA	chrX	ES19.GLA_10	250	279	71	262	270	240	294	285	276	280	286	236	262	2155	2488		528.933	2.7234
GLA	chrX	ES19.GLA_4	256	295	71	266	273	243	297	287	281	286	287	241	268	2269	2599		547.933	2.73873
IDUA	chr4	ES19.IDUA_11	0	0	0	0	0	0	0	1	0	0	0	0	0	2	3		0.4	-0.39794
IDUA	chr4	ES19.IDUA_2	24	18	6	26	31	18	12	26	10	13	21	24	16	27	48		21.3333	1.32906
IDUA	chr4	ES19.IDUA_20	35	37	21	33	45	26	42	34	26	35	36	26	50	158	163		51.1333	1.7087
IDUA	chr4	ES19.IDUA_1	112	117	34	126	128	106	140	138	155	139	120	100	132	467	456		164.667	2.21661
IDUA	chr4	ES19.IDUA_21	158	151	40	143	144	127	160	165	170	162	147	127	176	1095	1164		275.267	2.43975
IDUA	chr4	ES19.IDUA_22	207	192	57	206	222	181	204	240	216	232	224	194	217	1646	1859		406.467	2.60902
IDUA	chr4	ES19.IDUA_14	213	204	59	211	226	186	214	252	220	239	230	200	229	1794	1900		425.133	2.62853
IDUA	chr4	ES19.IDUA_16	229	231	64	229	241	209	260	270	242	252	250	215	245	2003	2107		469.8	2.67191
IDUA	chr4	ES19.IDUA_18	238	253	66	246	259	216	282	275	254	262	267	226	249	2056	2346		499.667	2.69868
IDUA	chr4	ES19.IDUA_24	238	254	66	247	260	219	283	276	254	270	268	226	251	2068	2353		502.2	2.70088
IDUA	chr4	ES19.IDUA_19	255	286	71	263	271	240	296	286	280	285	286	240	264	2158	2500		532.067	2.72597
IDUA	chr4	ES19.IDUA_4	267	308	75	298	284	249	306	300	297	288	303	252	288	2323	2727		571	2.75664
IDUA	chr4	ES19.IDUA_26	269	310	79	302	285	253	307	303	302	293	306	255	291	2387	2743		579	2.76268
IDUA	chr4	ES19.IDUA_12	279	325	96	334	304	276	321	311	321	314	317	269	309	2526	2904		613.733	2.78798
IDUA	chr4	ES19.IDUA_5	288	339	126	341	321	285	339	319	336	321	337	290	319	2673	3024		643.867	2.8088
IDUA	chr4	ES19.IDUA_8	288	339	283	343	323	286	345	319	336	322	340	291	320	2697	3031		657.533	2.81792
IDUA	chr4	ES19.IDUA_15	310	347	430	353	339	290	360	331	349	326	350	299	333	2769	3211		693.133	2.84082
IDUA	chr4	ES19.IDUA_17	312	350	474	354	342	292	363	333	353	327	351	301	339	2809	3258		703.867	2.84749
IDUA	chr4	ES19.IDUA_10	324	363	532	363	351	297	373	338	359	336	358	309	347	3018	3466		742.267	2.87056
IDUA	chr4	ES19.IDUA_3	336	369	555	372	359	304	380	344	367	341	363	312	354	3088	3507		756.733	2.87894
IDUA	chr4	ES19.IDUA_7	337	374	573	375	363	310	383	347	369	343	364	315	356	3119	3581		767.267	2.88495
IDUA	chr4	ES19.IDUA_25	361	386	625	384	400	322	392	361	389	351	386	325	365	3277	3847		811.4	2.90924
IDUA	chr4	ES19.IDUA_6	393	416	691	435	428	339	423	389	417	377	407	340	381	3499	4189		874.933	2.94197
IDUA	chr4	ES19.IDUA_9	413	429	704	444	435	349	434	400	422	379	419	357	398	3558	4402		902.867	2.95562
IDUA	chr4	ES19.IDUA_13	426	450	752	470	449	385	447	418	444	394	456	377	417	3695	4612		946.133	2.97595
IDUA	chr4	ES19.IDUA_23	472	499	902	519	502	434	495	454	470	434	516	412	463	4080	5184		1055.73	3.02355
SMPD1	chr11	ES25.SMPD1_5	72	92	30	108	81	71	77	63	82	102	79	60	82	281	248		101.867	2.00803
SMPD1	chr11	ES25.SMPD1_11	146	128	39	134	140	125	152	154	164	159	145	119	147	961	1011		248.267	2.39492
SMPD1	chr11	ES25.SMPD1_9	163	166	44	173	182	145	175	183	179	184	183	168	191	1406	1444		332.4	2.52166
SMPD1	chr11	ES25.SMPD1_3	174	173	49	191	194	158	184	204	200	210	189	179	200	1461	1688		363.6	2.56062
SMPD1	chr11	ES25.SMPD1_15	219	214	62	213	227	192	236	259	233	245	241	205	232	1891	2076		449.667	2.65289
SMPD1	chr11	ES25.SMPD1_2	261	297	72	269	273	244	298	289	285	287	291	243	269	2270	2655		553.533	2.74314
SMPD1	chr11	AMPL7171108518	274	311	84	314	289	257	310	305	305	295	309	261	296	2401	2777		585.867	2.7678
SMPD1	chr11	ES25.SMPD1_7	281	328	98	337	308	278	328	314	323	315	320	272	312	2617	2980		627.4	2.79754
SMPD1	chr11	ES25.SMPD1_14	284	329	99	338	310	280	331	314	325	317	321	276	312	2621	2981		629.2	2.79879
SMPD1	chr11	ES25.SMPD1_1	290	340	307	345	324	287	352	323	344	322	343	292	321	2728	3044		664.133	2.82226
SMPD1	chr11	ES25.SMPD1_12	314	351	490	355	343	294	364	335	354	328	352	303	341	2881	3333		715.867	2.85483
SMPD1	chr11	ES25.SMPD1_6	393	415	687	435	427	338	423	388	417	375	406	340	379	3494	4184		873.4	2.94121
SMPD1	chr11	ES25.SMPD1_10	426	443	750	465	440	380	444	412	432	390	448	364	415	3667	4470		929.733	2.96836
SMPD1	chr11	ES25.SMPD1_8	467	498	895	515	493	429	490	446	467	431	511	408	455	4042	5112		1043.93	3.01867
SMPD1	chr11	ES25.SMPD1_13	517	529	948	538	517	475	511	469	498	468	530	442	473	4367	5510		1119.47	3.04901
SMPD1	chr11	ES25.SMPD1_4	539	534	962	545	560	489	524	480	505	470	545	448	477	4501	5519		1139.87	3.05685
